# Supplementary material for: Exendin-4 Pretreatment Attenuates Kainic Acid-Induced Hippocampal Neuronal Death
Source: Cells. 2021 Sep 24;10(10):2527. doi: 10.3390/cells10102527 (PMC8534217; doi:10.3390/cells10102527)
Supplement: Supplementary file 1 [file cells-10-02527-s001.zip]

Archive with 1 entries (1 files):
- cells-1366785-SI.pdf
